# Supplementary material for: Transcriptomic data of mature oil palm basal trunk tissue infected with Ganoderma boninense
Source: Data Brief. 2019 Jul 19;25:104288. doi: 10.1016/j.dib.2019.104288 (PMC6700495; doi:10.1016/j.dib.2019.104288)
Supplement: Multimedia component 1 [file mmc1.xlsx]

## Sheet: DIB-D-19-01139R1
	Clean reads	Mapped	%	Unique mapping	%	Multi mapping		%	Unmapped		%
IPHT	245994098	189343443	0.7697	145228292	0.5904	44115151		0.1793	56650655		0.2303
ITIP	197742548	176475524	0.8925	167872691	0.8489	8602833		0.0435	21267024		0.1075
HPHT	198985062	151637055	0.7621	126281770	0.6346	25355285		0.1274	47348007		0.2379
	Unique mapping %	Multi mapping %	Unmapped %
IPHT	0.5904	0.1793	0.2303
ITIP	0.8489	0.0435	0.1075
HPHT	0.6346	0.1274	0.2379
	Sample / Reference Sequence	Oil palm genome	Percentage (%)		Oil palm chloroplast	Percentage (%)		Date palm mitochondria	Percentage (%)		Ganoderma genome	Percentage (%)
	IPHT	138402486	0.5626		1697386	0.0069		2652794	0.0108		2475626	0.0101
	IPIT	166436864	0.8417		428833	0.0022		625292	0.0032		381702	0.0019
	HPHT	120302279	0.6046		1438339	0.0072		2681896	0.0135		1859256	0.0093
	Figure 1
	Statistics of raw data mapping to different reference sequences (oil palm genome, oil palm chloroplast, date palm mitochondria and Ganoderma genome) for sample IPHT, IPIT and HPHT
